# Supplementary material for: Human Brain Endothelial Cell-Derived Extracellular Vesicles Reduce Toxoplasma gondii Infection In Vitro in Human Brain and Umbilical Cord Vein Endothelial Cells
Source: Int J Mol Sci. 2025 Mar 14;26(6):2640. doi: 10.3390/ijms26062640 (PMC11942338; doi:10.3390/ijms26062640)
Supplement: Supplementary file 1 [file ijms-26-02640-s001.zip]

Archive with 1 entries (1 files):
- ijms-3447240-supplementary.pdf
